# Supplementary material for: Photosynthetic, Respirational, and Growth Responses of Six Benthic Diatoms from the Antarctic Peninsula as Functions of Salinity and Temperature Variations
Source: Genes (Basel). 2022 Jul 16;13(7):1264. doi: 10.3390/genes13071264 (PMC9324188; doi:10.3390/genes13071264)
Supplement: Supplementary file 1 [file genes-13-01264-s001.zip]

Archive with 1 entries (1 files):
- genes-1814388-SI.pdf
